# Supplementary material for: Intrinsic emergence and modulation of sex‐specific dominance reversals in threshold traits
Source: Evolution. 2022 Jul 20;76(9):1924–41. doi: 10.1111/evo.14563 (PMC9541474; doi:10.1111/evo.14563)
Supplement: Supplementary file 1 — S1. Derivations of SSDRs given a threshold trait with a large‐effect locus S2. Parameter values S3. Illustration of the emergence of SSDRs given uniform distributions of liabilities S4. Emergence of genome‐wide SSDRs in a full diallel line‐cross S5. Empirical estimation of SSDRs [file EVO-76-1924-s002.txt]

##Code written to illustrate how sex-specific dominance reversals (SSDRs)
##can arise in competitive fitness with a full diallel cross
##Broadly following Grieshop & Arnqvist (2018) PLoS Biology

##Jane Reid (jane.m.reid@ntnu.no)

##Generate line values for a hypothetical trait underlying fitness
##for females and males with a negative cross-sex covariance (hence sexual antagonism).
##Draw from a bivariate normal distribution.

##Load required package
library(MASS)

##Set seed if required
set.seed(65)

##Set parameter values as desired
#Total number of lines (n) to simulate for the diallel cross
#Set relatively high for simulations to reduce sampling variance
n <- 50

#Mean and variance in female fitness trait across lines
mean.fem.lines <- 5
var.fem.lines <- 2

#Mean and variance in male fitness trait across lines
mean.male.lines <- 5
var.male.lines <- 2

#Covariance between female and male fitness traits across lines
cov.fem.male.lines <- -1

#Calculate correlation, and hence check whether G matrix will be positive definite
#and is broadly realistic
cov.fem.male.lines/(sqrt(var.fem.lines)*sqrt(var.male.lines))

#Create variance-covariance matrix
vcm.fem.male.lines <- matrix(c(var.fem.lines,cov.fem.male.lines,cov.fem.male.lines,var.male.lines),2,2)
#vcm.fem.male.lines

#Draw values from multivariate normal distribution
line.data <- data.frame(mvrnorm(n, mu = c(mean.fem.lines, mean.male.lines), vcm.fem.male.lines))
colnames(line.data) <- c("fem.lines", "male.lines")
#head(line.data)

##Check simulated data are as expected
summary(line.data$fem.lines)
summary(line.data$male.lines)
cor(line.data$fem.lines, line.data$male.lines)

plot(line.data$fem.lines, line.data$male.lines, xlim=c(0,10), ylim=c(0,10))
abline(h=mean.male.lines)
abline(v=mean.fem.lines)

##############################################################################################
##Create values for line-crosses for males
##Create all possible crosses, including each within-line inbred cross
##This assumes that the hybrid values are simply the means of the male values across lines
##i.e. that genetic effects are entirely additive
##Some additional sampling variance could be added here,
##but that isn't so important when envisaging crosses among isogenic inbred lines.

hybrid.male.lines.matrix <- outer(line.data$male.lines, line.data$male.lines, FUN = "+")/2
#head(hybrid.male.lines.matrix)
#summary(hybrid.male.lines.matrix)

##############################################################################################
##Calculate the fitness of a male from each cross when competed against a reference male

##Function for male fitness
##High values of alpha.male (>1) increase the degree of 'winner takes all'
##Value of 0 means that probability of parentage is independent of trait value
##Small values (e.g. ~0.1), give approximately linear relationships
alpha.male <- 1.75

##Set value of reference male relative to the mean of the focal lines
ref.male.mean <- mean.male.lines - 1.5

##Generate function for male competitive fitness
##This function is commonly used in sperm competition models
male.fit.func <- function(x){exp(x)^alpha.male/(exp(x)^alpha.male + exp(ref.male.mean)^alpha.male)}

##Check shape of relationship (arbitrary values)
test.male <- c(1:10)
test.male.fit <- male.fit.func(test.male)
plot(test.male, test.male.fit)

##Apply fitness function to all hybrid lines to get probabilities of paternity
##for male offspring of all possible line crosses
hybrid.male.fit.prob.matrix <- male.fit.func(hybrid.male.lines.matrix)
#head(hybrid.male.fit.prob.matrix)

##############################################################################################
##Create realised reproductive success for a male from each line cross
##given his probability of success, with binomial sampling from a fixed maximum
##NB, different functions for realised reproductive success could be devised

##Set the max reproductive success that could be achieved
max.male.rs <- 100

##Set the number of males to be sampled per line cross
##NB, current code only allows this to be 1, but this could be relaxed
no.males.per.line <- 1

male.rs.func <- function(x){rbinom(no.males.per.line, max.male.rs, x)}

hybrid.male.fit.real.matrix <- apply(hybrid.male.fit.prob.matrix, c(1,2), male.rs.func)
#head(hybrid.male.fit.real.matrix)

#Check distribution of observed male reproductive success
hist(as.vector(hybrid.male.fit.real.matrix))

##############################################################################################
##Calculate covariance between each line's hybrid fitness and the fitness of the pure inbred line
##This is best done with realised paternity,
##but can also be done with the probability of paternity

####Realised paternity
##Get fitness of each inbred line
##This is the leading diagonal of the full realised reproductive success matrix
inbred.line.male.fit.real <- diag(hybrid.male.fit.real.matrix)
inbred.line.male.fit.real

##Calculate the covariance with each column of the matrix
#cor(inbred.line.male.fit.real, hybrid.male.fit.real.matrix)
cov(inbred.line.male.fit.real, hybrid.male.fit.real.matrix)

#Plot a few examples to visualise the patterns
plot(inbred.line.male.fit.real, hybrid.male.fit.real.matrix[,5], xlim = c(0,max.male.rs), ylim = c(0,max.male.rs), pch=16, col="black")
points(inbred.line.male.fit.real, hybrid.male.fit.real.matrix[,2], pch=16, col="blue")
points(inbred.line.male.fit.real, hybrid.male.fit.real.matrix[,3], pch=16, col="red")
points(inbred.line.male.fit.real, hybrid.male.fit.real.matrix[,4], pch=16, col="green")

##Examine correlation between each line's mean fitness and its covariance in a hybrid cross
cor(inbred.line.male.fit.real, as.vector(cov(inbred.line.male.fit.real, hybrid.male.fit.real.matrix)))


##############################################################################################
##############################################################################################
####Females

##############################################################################################
##Create values for hybrid lines for females
##Create all possible lines, including each within-line inbred cross (as for males)
##At the moment, this assumes that the hybrid values are simply the means of the female values

hybrid.fem.lines.matrix <- outer(line.data$fem.lines, line.data$fem.lines, FUN = "+")/2
#head(hybrid.fem.lines.matrix)
#summary(hybrid.fem.lines.matrix)

##############################################################################################
##Calculate the fitness of a female from each cross when competed against a reference female

##Function for female fitness
##For now, this is formulated as for males, but this could be altered
alpha.fem <- 1.75

##Set value of reference female relative to the mean of the focal lines
ref.fem.mean <- mean.fem.lines - 1.5

fem.fit.func <- function(x){exp(x)^alpha.fem/(exp(x)^alpha.fem + exp(ref.fem.mean)^alpha.fem)}

##Check shape of relationship
test.fem <- c(1:10)
test.fem.fit <- fem.fit.func(test.fem)
plot(test.fem, test.fem.fit)

##Apply fitness function to all hybrid lines to get probabilities of maternity
hybrid.fem.fit.prob.matrix <- fem.fit.func(hybrid.fem.lines.matrix)
#head(hybrid.fem.fit.prob.matrix)

##############################################################################################
##Create realised reproductive success for a female from each cross, with some sampling variance
##Again, this is the same formulation as for males, but this could be altered

##Set the max reproductive success
max.fem.rs <- 100

##Set the number of females to be sampled per line
##NB, current code only allows this to be 1
no.fems.per.line <- 1

fem.rs.func <- function(x){rbinom(no.fems.per.line, max.fem.rs, x)}

hybrid.fem.fit.real.matrix <- apply(hybrid.fem.fit.prob.matrix, c(1,2), fem.rs.func)
#head(hybrid.fem.fit.real.matrix)

#Check distribution of observed female reproductive success
hist(as.vector(hybrid.fem.fit.real.matrix))

##############################################################################################
##Calculate covariance between each line's hybrid fitness and the fitness of the pure inbred line

##Realised maternity
##Get fitness of each inbred line - which is the leading diagonal
inbred.line.fem.fit.real <- diag(hybrid.fem.fit.real.matrix)
inbred.line.fem.fit.real

#cor(inbred.line.fem.fit.real, hybrid.fem.fit.real.matrix)
cov(inbred.line.fem.fit.real, hybrid.fem.fit.real.matrix)

##Plot some examples
plot(inbred.line.fem.fit.real, hybrid.fem.fit.real.matrix[,1], xlim = c(0,max.fem.rs), ylim = c(0,max.fem.rs))
points(inbred.line.fem.fit.real, hybrid.fem.fit.real.matrix[,2], col = "blue")
points(inbred.line.fem.fit.real, hybrid.fem.fit.real.matrix[,3], col = "red")
points(inbred.line.fem.fit.real, hybrid.fem.fit.real.matrix[,4], col = "green")

##Examine correlation between each line's mean fitness and its covariance in a hybrid cross
cor(inbred.line.fem.fit.real, as.vector(cov(inbred.line.fem.fit.real, hybrid.fem.fit.real.matrix)))


#############################################################################################
#############################################################################################
####Put both sexes together
##Calculate the cross-sex correlation in covariance across the lines

cor.test(as.vector(cov(inbred.line.fem.fit.real, hybrid.fem.fit.real.matrix)), as.vector(cov(inbred.line.male.fit.real, hybrid.male.fit.real.matrix)))

plot(as.vector(cov(inbred.line.fem.fit.real, hybrid.fem.fit.real.matrix)),
as.vector(cov(inbred.line.male.fit.real, hybrid.male.fit.real.matrix)))


#############################################################################################
####Generate summary figure
##NB, may need to adjust axis ranges depending on parameterisations
##and given stochastic sampling variance

par(mfrow=c(2,2), mgp=c(2,1,0), mar=c(4,3.5,1,1.5)+0.1)

##Shape of parentage curve given value of focal male compared to value of reference male
test.male <- seq(0, 10, 0.2)
test.male.fit <- male.fit.func(test.male)
plot(test.male, test.male.fit, pch=20, cex=0.5,
xlab="Individual genetic value", ylab="Prob. success", xlim=c(0,10))
lines(test.male, test.male.fit, lwd=2)
abline(v=5, lty=2)
abline(v=quantile(line.data$male.lines, 0.05), lty=3)
abline(v=quantile(line.data$male.lines, 0.95), lty=3)
text("(A)", x=0.4, y=0.96)
#test.fem <- seq(0, 10, 0.2)
#test.fem.fit <- fem.fit.func(test.fem)
#lines(test.fem, test.fem.fit, lwd=2, col = "blue")
#abline(v=quantile(line.data$fem.lines, 0.05), lty=3, col = "blue")
#abline(v=quantile(line.data$fem.lines, 0.95), lty=3, col = "blue")

##Plot of line cross covariances
plot(as.vector(cov(inbred.line.fem.fit.real, hybrid.fem.fit.real.matrix)),
as.vector(cov(inbred.line.male.fit.real, hybrid.male.fit.real.matrix)),
xlab="Line covariance (females)", ylab="Line covariance (males)", pch=19,
xlim=c(0,800), ylim=c(0,800))
abline(lm(as.vector(cov(inbred.line.male.fit.real, hybrid.male.fit.real.matrix)) ~ as.vector(cov(inbred.line.fem.fit.real, hybrid.fem.fit.real.matrix))))
text("(B)", x=680, y=680)

##Examples for males (a few lines chosen to illustrate overall patterns)
plot(inbred.line.male.fit.real, hybrid.male.fit.real.matrix[,1], xlim = c(0,max.male.rs), ylim = c(0,max.male.rs), pch=1, cex=1,
xlab="Line success (males)", ylab="Cross success (males)")
points(inbred.line.male.fit.real, hybrid.male.fit.real.matrix[,2], pch=21, cex=1, bg="gray70")
points(inbred.line.male.fit.real, hybrid.male.fit.real.matrix[,17], pch=16, cex=1, col="black")
#points(inbred.line.male.fit.real, hybrid.male.fit.real.matrix[,4],  pch=8, cex=0.6)
text("(C)", x=3, y=96)

##Examples for females (a few lines chosen to illustrate overall patterns)
plot(inbred.line.fem.fit.real, hybrid.fem.fit.real.matrix[,1], xlim = c(0,max.fem.rs), ylim = c(0,max.fem.rs), pch=1, cex=1,
xlab="Line success (females)", ylab="Cross success (females)")
points(inbred.line.fem.fit.real, hybrid.fem.fit.real.matrix[,2], pch=21, cex=1, bg="gray70")
points(inbred.line.fem.fit.real, hybrid.fem.fit.real.matrix[,17], pch=16, cex=1, col="black")
#points(inbred.line.fem.fit.real, hybrid.fem.fit.real.matrix[,4], pch=8, cex=0.6)
text("(D)", x=3, y=96)
