# Supplementary material for: Intrinsic emergence and modulation of sex‐specific dominance reversals in threshold traits
Source: Evolution. 2022 Jul 20;76(9):1924–41. doi: 10.1111/evo.14563 (PMC9541474; doi:10.1111/evo.14563)
Supplement: Supplementary file 2 — Supplementary information [file EVO-76-1924-s001.txt]

####Code to generate figures that illustrate sex-specific dominance reversals (SSDRs)
####in threshold traits

##Jane Reid (jane.m.reid@ntnu.no)

##Code to generate main figure 3
##Code to quantify SSDR as derived in Supporting Information S1
##Code to generate main figure 6
##Code to generate figure S3.1 (uniform distribution of liabilities)

##########################################################################################
####Example designed to broadly caricature the salmonid systems
##i.e. a quantitative genetic architecture with a large-effect locus
##Assuming a Gaussian (i.e. normal) distribution of underlying liabilities

####Sequence of steps to produce figure:
##Define mean and standard deviation in baseline liability for each sex
##Define effect size and dominance coefficient of alternative allele at large-effect locus for each sex
##(Dominance of 0.5 gives codominance, i.e. additive effects)
##Generate sequences of 1000 values based on sex-specific mean and standard deviation,
##plus the effect of the alleles at the large effect locus
##Calculate the proportions of values that exceed zero (zero is taken as the threshold)

####Parameter values for main Figure 3
##Example of SSDR emerging given sexual dimorphism in mean liability,
##but no sexual dimorphism in the variance in liability
##Co-dominance in allelic effects (i.e. additive effects on liability scale, with no SSDR)
##To generate figures 4-5, parameter values can be set to values listed in Supp. Info. S2

fem.mean.base <- -15
male.mean.base <- -5

fem.sd.base <- 6.5
male.sd.base <- 6.5

fem.allele.effect <- 10
male.allele.effect <- 10

fem.allele.dom <- 0.5
male.allele.dom <- 0.5

##########################################################################################
####Create values for the two homozygotes and the heterozygote in both sexes

######Females
##Females - baseline homozygote
fem.mean1 <- fem.mean.base
fem.sd1 <- fem.sd.base
fem1.x <- seq(-4, 4, length = 1000) * fem.sd1 + fem.mean1
fem1.y <- dnorm(fem1.x, fem.mean1, fem.sd1)
fem1.prop <- sum(fem1.y[which.max(fem1.x>0):1000])/sum(fem1.y)

##Females - heterozygote
fem.mean2 <- fem.mean.base + fem.allele.dom*fem.allele.effect*2
fem.sd2 <- fem.sd.base
fem2.x <- seq(-4, 4, length = 1000) * fem.sd2 + fem.mean2
fem2.y <- dnorm(fem2.x, fem.mean2, fem.sd2)
fem2.prop <- sum(fem2.y[which.max(fem2.x>0):1000])/sum(fem2.y)

##Females - alternative homozygote
fem.mean3 <- fem.mean.base + fem.allele.effect*2
fem.sd3 <- fem.sd.base
fem3.x <- seq(-4, 4, length = 1000) * fem.sd3 + fem.mean3
fem3.y <- dnorm(fem3.x, fem.mean3, fem.sd3)
fem3.prop <- sum(fem3.y[which.max(fem3.x>0):1000])/sum(fem3.y)

##Proportions exceeding zero
fem1.prop
fem2.prop
fem3.prop


######Males
##Males - baseline homozygote
male.mean1 <- male.mean.base
male.sd1 <- male.sd.base
male1.x <- seq(-4, 4, length = 1000) * male.sd1 + male.mean1
male1.y <- dnorm(male1.x, male.mean1, male.sd1)
male1.prop <- sum(male1.y[which.max(male1.x>0):1000])/sum(male1.y)

##Males - heterozygote
male.mean2 <- male.mean.base + male.allele.dom*male.allele.effect*2
male.sd2 <- male.sd.base
male2.x <- seq(-4, 4, length = 1000) * male.sd2 + male.mean2
male2.y <- dnorm(male2.x, male.mean2, male.sd2)
male2.prop <- sum(male2.y[which.max(male2.x>0):1000])/sum(male2.y)

##Males - alternative homozygote
male.mean3 <- male.mean.base + male.allele.effect*2
male.sd3 <- male.sd.base
male3.x <- seq(-4, 4, length = 1000) * male.sd3 + male.mean3
male3.y <- dnorm(male3.x, male.mean3, male.sd3)
male3.prop <- sum(male3.y[which.max(male3.x>0):1000])/sum(male3.y)

##Proportions exceeding zero
male1.prop
male2.prop
male3.prop


##########################################################################################
##Draw figure
##NB, axis specifications may need to be changed depending on input parameter values

par(mfrow=c(2,1), mgp=c(0.5,0.5,0), mar=c(2,2,1,1)+0.1)

plot(1, type = "n",
     xlab = "Liability", ylab = "Density", xaxt = "n", yaxt = "n",
     xlim = c(-35, 40), ylim = c(0, 0.08))
abline(v=0, col = "black", lwd = 3)
lines(fem1.x, fem1.y, type = "l", lwd = 2, col = "blue")
lines(fem2.x, fem2.y, type = "l", lwd = 2, col = "red")
lines(fem3.x, fem2.y, type = "l", lwd = 2, col = "gray40")
abline(v=mean(fem1.x), col = "blue", lty=2)
abline(v=mean(fem2.x), col = "red", lty=2)
abline(v=mean(fem3.x), col = "gray40", lty=2)
text("(A) Females", x=-30, y=0.075)
segments(x0=mean(fem1.x),x1=0, y0=0.078,y1=0.078, col = "black", lwd = 4)
segments(x0=mean(fem1.x),x1=mean(fem2.x),y0=0.072,y1=0.072, col = "red", lwd = 4)
text("aa", x=mean(fem1.x), y=0.055, col="blue")
text("Aa", x=mean(fem2.x), y=0.055, col="red")
text("AA", x=mean(fem3.x), y=0.055, col="gray40")

plot(1, type = "n",
     xlab = "Liability", ylab = "Density", xaxt = "n", yaxt = "n",
     xlim = c(-35, 40), ylim = c(0, 0.08))
abline(v=0, col = "black", lwd = 3)
lines(male1.x, male1.y, type = "l", lwd = 2, col = "blue")
lines(male2.x, male2.y, type = "l", lwd = 2, col = "red")
lines(male3.x, male3.y, type = "l", lwd = 2, col = "gray40")
abline(v=mean(male1.x), col = "blue", lty=2)
abline(v=mean(male2.x), col = "red", lty=2)
abline(v=mean(male3.x), col = "gray40", lty=2)
text("(B) Males", x=-30, y=0.075)
segments(x0=mean(fem1.x),x1=mean(male1.x),y0=0.075,y1=0.075, col = "blue", lwd = 4)
segments(x0=mean(male1.x),x1=0, y0=0.078,y1=0.078, col = "black", lwd = 4)
segments(x0=mean(male1.x),x1=mean(male2.x),y0=0.072,y1=0.072, col = "red", lwd = 4)
text("aa", x=mean(male1.x), y=0.055, col="blue")
text("Aa", x=mean(male2.x), y=0.055, col="red")
text("AA", x=mean(male3.x), y=0.055, col="gray40")

#Add inset plots of proportions
par(mgp=c(0.6,0.1,0),mar=c(0.5,1.75,0.5,0.2)+0.1)
par(fig = c(0.7, 0.95, 0.75, 0.96), new = T)  
plot(c(1:3), c(fem1.prop, fem2.prop, fem3.prop),
xaxt = "n", yaxt = "n", ylim = c(0,1), ylab = "Proportion", xlab = "",
col = c("blue", "red", "gray40"), pch = 19, cex.lab = 0.8)
axis(2,at=NULL,labels=TRUE, tick=FALSE, cex.axis = 0.5)
segments(x0=1, x1=3, y0 = fem1.prop, y1 = fem3.prop, lty = 3)
text("aa", x=1.15, y=0.94, col="blue", cex=0.8)
text("Aa", x=2, y=0.94, col="red", cex=0.8)
text("AA", x=2.8, y=0.94, col="gray40", cex=0.8)

par(fig = c(0.7, 0.95, 0.25, 0.46), new = T) 
plot(c(1:3), c(male1.prop, male2.prop, male3.prop),
xaxt = "n", yaxt = "n", ylim = c(0,1), ylab = "Proportion", xlab = "",
col = c("blue", "red", "gray40"), pch = 19, cex.lab = 0.8)
axis(2,at=NULL,labels=TRUE, tick=FALSE, cex.axis = 0.5)
segments(x0=1, x1=3, y0 = male1.prop, y1 = male3.prop, lty = 3)
text("aa", x=1.15, y=0.06, col="blue", cex=0.8)
text("Aa", x=2, y=0.06, col="red", cex=0.8)
text("AA", x=2.8, y=0.06, col="gray40", cex=0.8)


##########################################################################################
##########################################################################################
##########################################################################################
####Code to compute the degree of dominance, and SSDR, directly from
##the cumulative normal distribution. Following derivations in Supporting Information S1.
##This code can be used to evaluate the occurrence of SSDR across any desired parameter
##space of baseline mean and standard deviation and allele effect sizes and dominance
##coefficients on females and males.

##In R, the distribution function for the normal distribution is programmed as 'pnorm'
##This can be easily rearranged to give the error function (erf)

erf <- function(x) 2 * pnorm(x * sqrt(2)) - 1

##The proportions of each homozygote, and heterozygote, that exceed the threshold
##can then be directly computed following Supporting Information S1
##Analytical results here should be the same as those generated by simulation in the code
##for Figure 3 above.

####Females
##Baseline homozgote
fem1.prop.calc <- 0.5*(1+erf((fem.mean.base)/(fem.sd.base*sqrt(2))))

##Heterozygote
fem2.prop.calc <- 0.5*(1+erf((fem.mean.base + fem.allele.dom*fem.allele.effect*2)/(fem.sd.base*sqrt(2))))

##Alternative  homozygote
fem3.prop.calc <- 0.5*(1+erf((fem.mean.base + fem.allele.effect*2)/(fem.sd.base*sqrt(2))))

fem1.prop.calc
fem2.prop.calc
fem3.prop.calc

##Calculate phenotypic dominance of alternative large-effect allele
##following equation in Supp Info S1
fem.dom.calc <- (fem2.prop.calc-fem1.prop.calc)/(fem3.prop.calc-fem1.prop.calc)
fem.dom.calc

##Full version
fem.dom.calc.full <- erf((fem.mean.base + fem.allele.dom*fem.allele.effect*2)/(fem.sd.base*sqrt(2))) - erf((fem.mean.base)/(fem.sd.base*sqrt(2))))/(erf((fem.mean.base + fem.allele.effect*2)/(fem.sd.base*sqrt(2))) - erf((fem.mean.base)/(fem.sd.base*sqrt(2)))
fem.dom.calc.full


####Males
##Baseline homozgote
male1.prop.calc <- 0.5*(1+erf((male.mean.base)/(male.sd.base*sqrt(2))))

##Heterozygote
male2.prop.calc <- 0.5*(1+erf((male.mean.base + male.allele.dom*male.allele.effect*2)/(male.sd.base*sqrt(2))))

##Alternative  homozygote
male3.prop.calc <- 0.5*(1+erf((male.mean.base + male.allele.effect*2)/(male.sd.base*sqrt(2))))

male1.prop.calc
male2.prop.calc
male3.prop.calc

##Calculate phenotypic dominance of alternative large-effect allele
##following equation in Supp Info S1
male.dom.calc <- (male2.prop.calc-male1.prop.calc)/(male3.prop.calc-male1.prop.calc)
male.dom.calc

##Full version
male.dom.calc.full <- erf((male.mean.base + male.allele.dom*male.allele.effect*2)/(male.sd.base*sqrt(2))) - erf((male.mean.base)/(male.sd.base*sqrt(2))))/(erf((male.mean.base + male.allele.effect*2)/(male.sd.base*sqrt(2))) - erf((male.mean.base)/(male.sd.base*sqrt(2)))
male.dom.calc.full


########################################################################################
########################################################################################
########################################################################################
####Example designed to broadly caricature the Drosophila experimental evolution system
##(i.e. crosses between stock and evolved populations, Arun et al. 2021)

####Sequence of steps to produce figure:
##Define mean and standard deviation in liability for the baseline (stock),
##selected (evolved) and hybrid (crossed) populations in each sex
##Generate sequences of 1000 values based on sex-specific mean and standard deviation
##Calculate the proportions of values that exceed zero (zero is taken as the threshold)

####Parameter values for main Figure 6

fem.mean.base <- -2.5
male.mean.base <- -11

fem.sd.base <- 3
male.sd.base <- 9

fem.mean.sel <- 5
male.mean.sel <- 5

fem.sd.sel <- 5.5
male.sd.sel <- 5.5

fem.mean.hybrid <- (fem.mean.base + fem.mean.sel)/2
male.mean.hybrid <- (male.mean.base + male.mean.sel)/2

fem.sd.hybrid <- 5
male.sd.hybrid <- 6

##########################################################################################
####Generate values for the stock, evolved and hybrid populations in both sexes

######Females
##Females - baseline (stock) population
fem.mean1 <- fem.mean.base
fem.sd1 <- fem.sd.base
fem1.x <- seq(-4, 4, length = 1000) * fem.sd1 + fem.mean1
fem1.y <- dnorm(fem1.x, fem.mean1, fem.sd1)
fem1.prop <- sum(fem1.y[which.max(fem1.x>0):1000])/sum(fem1.y)

##Females - hybrid population
fem.mean2 <- fem.mean.hybrid
fem.sd2 <- fem.sd.hybrid
fem2.x <- seq(-4, 4, length = 1000) * fem.sd2 + fem.mean2
fem2.y <- dnorm(fem2.x, fem.mean2, fem.sd2)
fem2.prop <- sum(fem2.y[which.max(fem2.x>0):1000])/sum(fem2.y)

##Females - selected (evolved) population
fem.mean3 <- fem.mean.sel
fem.sd3 <- fem.sd.sel
fem3.x <- seq(-4, 4, length = 1000) * fem.sd3 + fem.mean3
fem3.y <- dnorm(fem3.x, fem.mean3, fem.sd3)
fem3.prop <- sum(fem3.y[which.max(fem3.x>0):1000])/sum(fem3.y)

##Proportions exceeding zero
fem1.prop
fem2.prop
fem3.prop


######Males
##Males - baseline (stock) population
male.mean1 <- male.mean.base
male.sd1 <- male.sd.base
male1.x <- seq(-4, 4, length = 1000) * male.sd1 + male.mean1
male1.y <- dnorm(male1.x, male.mean1, male.sd1)
male1.prop <- sum(male1.y[which.max(male1.x>0):1000])/sum(male1.y)

##Males - hybrid population
male.mean2 <- male.mean.hybrid
male.sd2 <- male.sd.hybrid
male2.x <- seq(-4, 4, length = 1000) * male.sd2 + male.mean2
male2.y <- dnorm(male2.x, male.mean2, male.sd2)
male2.prop <- sum(male2.y[which.max(male2.x>0):1000])/sum(male2.y)

##Males - selected (evolved) population
male.mean3 <- male.mean.sel
male.sd3 <- male.sd.sel
male3.x <- seq(-4, 4, length = 1000) * male.sd3 + male.mean3
male3.y <- dnorm(male3.x, male.mean3, male.sd3)
male3.prop <- sum(male3.y[which.max(male3.x>0):1000])/sum(male3.y)

##Proportions exceeding zero
male1.prop
male2.prop
male3.prop


##########################################################################################
##Draw figure
par(mfrow=c(2,1), mgp=c(0.5,0.5,0), mar=c(2,2,1,1)+0.1)

plot(1, type = "n",
     xlab = "Liability", ylab = "Density", xaxt = "n", yaxt = "n",
     xlim = c(-35, 40), ylim = c(0, 0.14))
abline(v=0, col = "black", lwd = 3)
lines(fem1.x, fem1.y, type = "l", lwd = 2, col = "blue")
lines(fem2.x, fem2.y, type = "l", lwd = 2, col = "red")
lines(fem3.x, fem2.y, type = "l", lwd = 2, col = "gray40")
abline(v=mean(fem1.x), col = "blue", lty=2)
abline(v=mean(fem2.x), col = "red", lty=2)
abline(v=mean(fem3.x), col = "gray40", lty=2)
text("(A) Females", x=-30, y=0.135)
#segments(x0=mean(fem1.x),x1=0, y0=0.138,y1=0.138, col = "black", lwd = 4)
segments(x0=mean(fem1.x),x1=mean(fem1.x)-fem.sd.base, y0=0.008,y1=0.008, col = "blue", lty=2)
text("Stock population (S)", x=-22, y=0.08, col = "blue", cex=0.9)
text("Backcrossed hybrids (H)", x=-22, y=0.068, col = "red", cex=0.9)
text("Evolved population (E)", x=-22, y=0.056, col = "gray40", cex=0.9)

plot(1, type = "n",
     xlab = "Liability", ylab = "Density", xaxt = "n", yaxt = "n",
     xlim = c(-35, 40), ylim = c(0, 0.14))
abline(v=0, col = "black", lwd = 3)
lines(male1.x, male1.y, type = "l", lwd = 2, col = "blue")
lines(male2.x, male2.y, type = "l", lwd = 2, col = "red")
lines(male3.x, male3.y, type = "l", lwd = 2, col = "gray40")
abline(v=mean(male1.x), col = "blue", lty=2)
abline(v=mean(male2.x), col = "red", lty=2)
abline(v=mean(male3.x), col = "gray40", lty=2)
text("(B) Males", x=-30, y=0.135)
#segments(x0=mean(male1.x),x1=0, y0=0.135,y1=0.135, col = "black", lwd = 4)
segments(x0=mean(male1.x),x1=mean(male1.x)-male.sd.base,y0=0.008,y1=0.008, col = "blue", lty=2)

#Add inset plots of proportions
par(mgp=c(0.6,0.1,0),mar=c(0.5,1.75,0.5,0.2)+0.1)
par(fig = c(0.7, 0.95, 0.75, 0.96), new = T)  
plot(c(1:3), c(fem1.prop, fem2.prop, fem3.prop),
xaxt = "n", yaxt = "n", ylim = c(0,1), ylab = "Proportion", xlab = "",
col = c("blue", "red", "gray40"), pch = 19, cex.lab = 0.8)
axis(2,at=NULL,labels=TRUE, tick=FALSE, cex.axis = 0.5)
segments(x0=1, x1=3, y0 = fem1.prop, y1 = fem3.prop, lty = 3)
text("S", x=1.05, y=0.05, col = "blue", cex=0.8)
text("H", x=2, y=0.05, col = "red", cex=0.8)
text("E", x=2.95, y=0.05, col = "gray40", cex=0.8)

par(fig = c(0.7, 0.95, 0.25, 0.46), new = T) 
plot(c(1:3), c(male1.prop, male2.prop, male3.prop),
xaxt = "n", yaxt = "n", ylim = c(0,1), ylab = "Proportion", xlab = "",
col = c("blue", "red", "gray40"), pch = 19, cex.lab = 0.8)
axis(2,at=NULL,labels=TRUE, tick=FALSE, cex.axis = 0.5)
segments(x0=1, x1=3, y0 = male1.prop, y1 = male3.prop, lty = 3)
text("S", x=1.05, y=0.05, col = "blue", cex=0.8)
text("H", x=2, y=0.05, col = "red", cex=0.8)
text("E", x=2.95, y=0.05, col = "gray40", cex=0.8)

####NB, dominance can also be directly calculated
##from the cumulative normal distribution following the same kind of code
##as provided for figure 3 above.


##########################################################################################
##########################################################################################
##########################################################################################

####Basic code to illustrate how SSDR can arise
##given uniform rather Gaussian distributions of liabilities
##with an additional large effect locus
##Parameter values are set to generate Supporting Information figure S3.1

##Set the range of baseline values for each sex (i.e. min and max)
##and the effect size and dominance coefficient of the large effect allele

fem.min.base <- -15
male.min.base <- -8

fem.max.base <- -5
male.max.base <- 2

fem.allele.effect <- 7
male.allele.effect <- 7

fem.allele.dom <- 0.5
male.allele.dom <- 0.5

##Females
fem.min1 <- fem.min.base
fem.max1 <- fem.max.base
fem1.x <- seq(fem.min1, fem.max1, length = 1000)
fem1.y <- dunif(fem1.x, fem.min1, fem.max1)
#fem1.prop <- sum(fem1.y[which.max(fem1.x>0):1000])/sum(fem1.y)
fem1.prop <- sum(fem1.y[ifelse(which.max(fem1.x>0)==1,1000,which.max(fem1.x>0)):1000])/sum(fem1.y)

fem.min2 <- fem.min.base + fem.allele.dom*fem.allele.effect*2
fem.max2 <- fem.max.base + fem.allele.dom*fem.allele.effect*2
fem2.x <- seq(fem.min2, fem.max2, length = 1000)
fem2.y <- dunif(fem2.x, fem.min2, fem.max2)
fem2.prop <- sum(fem2.y[which.max(fem2.x>0):1000])/sum(fem2.y)

fem.min3 <- fem.min.base + fem.allele.effect*2
fem.max3 <- fem.max.base + fem.allele.effect*2
fem3.x <- seq(fem.min3, fem.max3, length = 1000)
fem3.y <- dunif(fem3.x, fem.min3, fem.max3)
fem3.prop <- sum(fem3.y[which.max(fem3.x>0):1000])/sum(fem3.y)

fem1.prop
fem2.prop
fem3.prop


##Males
male.min1 <- male.min.base
male.max1 <- male.max.base
male1.x <- seq(male.min1, male.max1, length = 1000)
male1.y <- dunif(male1.x, male.min1, male.max1)
male1.prop <- sum(male1.y[which.max(male1.x>0):1000])/sum(male1.y)

male.min2 <- male.min.base + male.allele.dom*male.allele.effect*2
male.max2 <- male.max.base + male.allele.dom*male.allele.effect*2
male2.x <- seq(male.min2, male.max2, length = 1000)
male2.y <- dunif(male2.x, male.min2, male.max2)
male2.prop <- sum(male2.y[which.max(male2.x>0):1000])/sum(male2.y)

male.min3 <- male.min.base + male.allele.effect*2
male.max3 <- male.max.base + male.allele.effect*2
male3.x <- seq(male.min3, male.max3, length = 1000)
male3.y <- dunif(male3.x, male.min3, male.max3)
male3.prop <- sum(male3.y[which.max(male3.x>0):1000])/sum(male3.y)

male1.prop
male2.prop
male3.prop

############################################################################################
####Draw figure

par(mfrow=c(2,1), mgp=c(0.5,0.5,0), mar=c(2,2,1,1)+0.1)

plot(1, type = "n",
     xlab = "Liability", ylab = "Density", xaxt = "n", yaxt = "n",
     xlim = c(-20, 35), ylim = c(0, 0.15))
abline(v=0, col = "black", lwd = 3)
lines(fem1.x, fem1.y, type = "l", lwd = 4, col = "blue")
lines(fem2.x, fem2.y+0.01, type = "l", lwd = 4, col = "red")
lines(fem3.x, fem2.y-0.01, type = "l", lwd = 4, col = "gray40")
abline(v=mean(fem1.x), col = "blue", lty=2)
abline(v=mean(fem2.x), col = "red", lty=2)
abline(v=mean(fem3.x), col = "gray40", lty=2)
text("(A) Females", x=-17, y=0.14, cex=0.9)
text("aa", x=(mean(fem1.x)-1.5), y=(mean(fem1.y)+0.01), col="blue", cex=0.9)
text("Aa", x=(mean(fem2.x)-1.5), y=(mean(fem2.y)+0.02), col="red", cex=0.9)
text("AA", x=(mean(fem3.x)+1.5), y=(mean(fem3.y)), col="gray40", cex=0.9)

plot(1, type = "n",
     xlab = "Liability", ylab = "Density", xaxt = "n", yaxt = "n",
     xlim = c(-20, 35), ylim = c(0, 0.15))
abline(v=0, col = "black", lwd = 3)
lines(male1.x, male1.y, type = "l", lwd = 4, col = "blue")
lines(male2.x, male2.y+0.01, type = "l", lwd = 4, col = "red")
lines(male3.x, male3.y-0.01, type = "l", lwd = 4, col = "gray40")
abline(v=mean(male1.x), col = "blue", lty=2)
abline(v=mean(male2.x), col = "red", lty=2)
abline(v=mean(male3.x), col = "gray40", lty=2)
text("(B) Males", x=-17, y=0.14, cex=0.9)
text("aa", x=(mean(male1.x)-1.5), y=(mean(male1.y)+0.01), col="blue", cex=0.9)
text("Aa", x=(mean(male2.x)-1.5), y=(mean(male2.y)+0.02), col="red", cex=0.9)
text("AA", x=(mean(male3.x)+1.5), y=(mean(male3.y)), col="gray40", cex=0.9)

#Add inset plots of proportions
par(mgp=c(0.6,0.1,0),mar=c(0.5,1.75,0.5,0.2)+0.1)
par(fig = c(0.7, 0.95, 0.75, 0.96), new = T)  
plot(c(1:3), c(fem1.prop, fem2.prop, fem3.prop),
xaxt = "n", yaxt = "n", ylim = c(0,1), ylab = "Proportion", xlab = "",
col = c("blue", "red", "gray40"), pch = 19, cex.lab = 0.8)
axis(2,at=NULL,labels=TRUE, tick=FALSE, cex.axis = 0.5)
segments(x0=1, x1=3, y0 = fem1.prop, y1 = fem3.prop, lty = 3)
text("aa", x=1.1, y=0.2, col="blue", cex=0.9)
text("Aa", x=2, y=0.05, col="red", cex=0.9)
text("AA", x=2.9, y=0.05, col="gray40", cex=0.9)

par(fig = c(0.7, 0.95, 0.25, 0.46), new = T) 
plot(c(1:3), c(male1.prop, male2.prop, male3.prop),
xaxt = "n", yaxt = "n", ylim = c(0,1), ylab = "Proportion", xlab = "",
col = c("blue", "red", "gray40"), pch = 19, cex.lab = 0.8)
axis(2,at=NULL,labels=TRUE, tick=FALSE, cex.axis = 0.5)
segments(x0=1, x1=3, y0 = male1.prop, y1 = male3.prop, lty = 3)
text("aa", x=1.1, y=0.05, col="blue", cex=0.9)
text("Aa", x=2, y=0.05, col="red", cex=0.9)
text("AA", x=2.9, y=0.05, col="gray40", cex=0.9)
